# Supplementary material for: Virtual Screening-Based Study of Novel Anti-Cancer Drugs Targeting G-Quadruplex
Source: Pharmaceutics. 2023 May 5;15(5):1414. doi: 10.3390/pharmaceutics15051414 (PMC10222998; doi:10.3390/pharmaceutics15051414)
Supplement: Supplementary file 1 [file pharmaceutics-15-01414-s001.zip]

Archive with 1 entries (1 files):
- pharmaceutics-2140309-supplementary.pdf
